# Supplementary material for: Asymmetric Hydrogenation of Ketones by Simple Alkane-Diyl-Based Ir(P,N,O) Catalysts: A Comparative Study
Source: Molecules. 2024 Aug 7;29(16):3743. doi: 10.3390/molecules29163743 (PMC11357652; doi:10.3390/molecules29163743)
Supplement: Supplementary file 1 [file molecules-29-03743-s001.zip]

Archive with 1 entries (1 files):
- molecules-3137771-supplementary.pdf
